# Supplementary material for: Long-Term Dynamic Humoral Response to SARS-CoV-2 mRNA Vaccines in Patients on Peritoneal Dialysis
Source: Vaccines (Basel). 2022 Oct 18;10(10):1738. doi: 10.3390/vaccines10101738 (PMC9609237; doi:10.3390/vaccines10101738)
Supplement: Supplementary file 1 [file vaccines-10-01738-s001.zip]

Archive with 1 entries (1 files):
- vaccines-1938866-supplementary.pdf
